# Supplementary material for: Prevalence and factors associated with tuberculosis among the mining communities in Mererani, Tanzania
Source: PLoS One. 2023 Mar 15;18(3):e0280396. doi: 10.1371/journal.pone.0280396 (PMC10016659; doi:10.1371/journal.pone.0280396)
Supplement: S1 File — (ZIP) [file pone.0280396.s001.zip]

Archive with 8 entries (7 files):
- Supporting Information/
- __MACOSX/._Supporting Information
- Supporting Information/S1_Dataset.sav
- __MACOSX/Supporting Information/._S1_Dataset.sav
- Supporting Information/S4_Abstract.docx
- __MACOSX/Supporting Information/._S4_Abstract.docx
- Supporting Information/S3_StudyProtocol.docx
- __MACOSX/Supporting Information/._S3_StudyProtocol.docx
